# Supplementary material for: Photophysical and Antibacterial Properties of Porphyrins Encapsulated inside Acetylated Lignin Nanoparticles
Source: Antibiotics (Basel). 2021 Apr 30;10(5):513. doi: 10.3390/antibiotics10050513 (PMC8147155; doi:10.3390/antibiotics10050513)
Supplement: Supplementary file 1 [file antibiotics-10-00513-s001.zip]

Archive with 1 entries (1 files):
- antibiotics-1186517-supplementary.pdf
